# Supplementary material for: Storage of Mutant Human SOD1 in Non-Neural Cells from the Type-1 Amyotrophic Lateral Sclerosis ratG93A Model Correlated with the Lysosomes’ Dysfunction
Source: Biomedicines. 2021 Aug 24;9(9):1080. doi: 10.3390/biomedicines9091080 (PMC8470315; doi:10.3390/biomedicines9091080)
Supplement: Supplementary file 1 [file biomedicines-09-01080-s001.zip]

Archive with 1 entries (1 files):
- biomedicines-1309193-supplementary.pdf
